# Supplementary material for: Examining the effect of Early Life Stress on autonomic and endocrine indicators of individual stress reactivity
Source: Neurobiol Stress. 2018 Dec 17;10:100142. doi: 10.1016/j.ynstr.2018.100142 (PMC6430410; doi:10.1016/j.ynstr.2018.100142)
Supplement: Data Profile [file mmc1.xml]

<?xml version="1.0" encoding="UTF-8" standalone="no"?><data:data><datasets><author>luisa.boenke@charite.de</author><type>0</type><dataset><value>1</value><reason>Data will be made available on request</reason><comments/></dataset></datasets></data:data>
